# Supplementary material for: Predicting recognition between T cell receptors and epitopes with TCRGP
Source: PLoS Comput Biol. 2021 Mar 25;17(3):e1008814. doi: 10.1371/journal.pcbi.1008814 (PMC8023491; doi:10.1371/journal.pcbi.1008814)
Supplement: S2 File — (XLSX) [file pcbi.1008814.s011.xlsx]

## Sheet: Two-sided Wilcoxon signed-rank 
Wilcoxon signed-rank tests with the VDJdb and Dash data. Last column gives the Benjamini-Hochberg corrected P-values.
"M(AUC1-AUC2)" column is the median of differences between paired AUROCs of groups 1 and 2.
Tests with the VDJdb data. Wilcoxon signed-rank test: two-sided tests between AUROCs from TCRGP and AUROCs from TCRdist, RF, or DeepTCR.
Only epitopes for which both methods on the row could produce predictions were used.
Method 1	Method 2	CV	CDRs	Epitopes	M1-M2	M(AUC1-AUC2)	P-value	B-H corrected P-value
TCRGP	TCRdist	LOO	3	22	0.0187	0.0149793	0.108	0.117818
TCRGP	TCRdist	LOSO	3	22	0.0681	0.0673795	0.0033	0.00565714
TCRGP	TCRdist	LOO	all	22	0.0567	0.0767357	0.0008	0.00192
TCRGP	TCRdist	LOSO	all	22	0.0778	0.0853603	0.0003	0.0009
TCRGP	RF	LOO	3	14	0.0246	0.02945	0.0186	0.0248
TCRGP	RF	LOSO	3	20	-0.0079	0.00455	0.4553	0.4553
TCRGP	RF	LOO	all	18	0.0658	0.05735	0.0002	0.0012
TCRGP	RF	LOSO	all	22	0.0425	0.0377	0.003	0.006
TCRGP	DeepTCR	LOO	3	22	0.0496	0.0326	0.0061	0.00915
TCRGP	DeepTCR	LOSO	3	22	0.0043	0.02515	0.0459	0.05508
TCRGP	DeepTCR	LOO	all	22	0.0873	0.0889	0.0001	0.0012
TCRGP	DeepTCR	LOSO	all	22	0.064	0.0787	0.0002	0.0012
Tests with the VDJdb data. Wilcoxon signed-rank test: two-sided tests between AUROCs obtained using all CDRs and AUROCs obtained using only CDR3s
Method	CV	CDRs 1	CDRs 2	Epitopes	M1-M2	M(AUC1-AUC2)	P-value	B-H corrected P-value
TCRGP	LOO	all	3	22	0.0586	0.0769	0.0002	0.0016
TCRGP	LOSO	all	3	22	0.0547	0.04585	0.0011	0.0044
TCRdist	LOO	all	3	22	0.0207	0.0293877	0.0037	0.00986667
TCRdist	LOSO	all	3	22	0.045	0.0346767	0.005	0.01
RF	LOO	all	3	14	0.015	0.02	0.0107	0.0142667
RF	LOSO	all	3	20	0.025	0.005	0.0768	0.0877714
DeepTCR	LOO	all	3	22	0.021	0.012	0.0064	0.01024
DeepTCR	LOSO	all	3	22	-0.005	0.0055	0.987	0.987
Tests with the Dash data. Wilcoxon signed-rank test: two-sided tests between AUROCs from TCRGP and AUROCs from TCRdist
Method 1	Method 2	CV	CDRs	Chains	M1-M2	M(AUC1-AUC2)	P-value	B-H corrected P-value
TCRGP	TCRdist	LOO	all	AB	0.0919	0.0763085	0.0051	0.0612
TCRGP	TCRdist	LOO	3	AB	0.0355	0.0287752	0.0926	0.0926
TCRGP	TCRdist	LOSO	all	AB	0.1004	0.0791066	0.0051	0.0561
TCRGP	TCRdist	LOSO	3	AB	0.0167	0.0293306	0.0051	0.0561
TCRGP	TCRdist	LOO	all	B	0.1009	0.092045	0.0051	0.0561
TCRGP	TCRdist	LOO	3	B	0.0332	0.0382932	0.0367	0.04037
TCRGP	TCRdist	LOSO	all	B	0.1088	0.0919397	0.0051	0.0561
TCRGP	TCRdist	LOSO	3	B	0.0276	0.01591	0.0593	0.0593
TCRGP	TCRdist	LOO	all	A	0.1256	0.118913	0.0051	0.0459
TCRGP	TCRdist	LOO	3	A	0.0359	0.0395666	0.0166	0.0166
TCRGP	TCRdist	LOSO	all	A	0.1202	0.137902	0.0069	0.0069
TCRGP	TCRdist	LOSO	3	A	0.0587	0.0400019	0.0051	0.0459
Tests with the Dash data. Wilcoxon signed-rank test: two-sided tests between AUROCs from models using all CDRs AUROCs from models using only CDR3(s).
method	CV	chain	cdrs 1	cdrs 2	M1-M2	M(AUC1-AUC2)	P-value	B-H corrected P-value
TCRGP	LOO	AB	all	3	0.0348	0.03405	0.0051	0.0612
TCRGP	LOO	B	all	3	0.0381	0.0381	0.0051	0.0612
TCRGP	LOO	A	all	3	0.0235	0.0481389	0.0093	0.02232
TCRGP	LOSO	AB	all	3	0.0332	0.0267	0.0069	0.0207
TCRGP	LOSO	B	all	3	0.0358	0.02695	0.0166	0.0332
TCRGP	LOSO	A	all	3	0.0142	0.03145	0.0166	0.0332
TCRdist	LOO	AB	all	3	-0.0216	-0.0112024	0.1141	0.152133
TCRdist	LOO	B	all	3	-0.0296	-0.0264248	0.2845	0.310364
TCRdist	LOO	A	all	3	-0.0662	-0.0427599	0.0051	0.0612
TCRdist	LOSO	AB	all	3	-0.0506	-0.000627111	0.6465	0.6465
TCRdist	LOSO	B	all	3	-0.0454	-0.0333106	0.1688	0.20256
TCRdist	LOSO	A	all	3	-0.0473	-0.0632302	0.0745	0.11175
Tests with the Dash data. Wilcoxon signed-rank test: two-sided tests between AUROCs from models using Chain 1 AUROCs from models using Chain 2
Method	CV	CDRs	Chain 1	Chain 2	M1-M2	M(AUC1-AUC2)	P-value	B-H corrected P-value
TCRGP	LOO	all	AB	B	0.0329	0.02905	0.008	0.024
TCRGP	LOO	all	AB	A	0.0544	0.04335	0.0051	0.1224
TCRGP	LOO	all	B	A	0.0215	0.01515	0.2026	0.231543
TCRGP	LOO	3	AB	B	0.0362	0.0139	0.0069	0.0276
TCRGP	LOO	3	AB	A	0.0431	0.0551	0.0166	0.0332
TCRGP	LOO	3	B	A	0.0069	0.04145	0.2411	0.263018
TCRGP	LOSO	all	AB	B	0.0326	0.02455	0.0926	0.123467
TCRGP	LOSO	all	AB	A	0.0629	0.0452	0.0051	0.1224
TCRGP	LOSO	all	B	A	0.0303	0.0141	0.0593	0.0837176
TCRGP	LOSO	3	AB	B	0.0352	0.0206	0.0069	0.0276
TCRGP	LOSO	3	AB	A	0.0439	0.0627	0.0166	0.0332
TCRGP	LOSO	3	B	A	0.0088	0.0448	0.5751	0.5751
TCRdist	LOO	all	AB	B	0.0419	0.0385787	0.0093	0.0248
TCRdist	LOO	all	AB	A	0.0881	0.102835	0.0051	0.1224
TCRdist	LOO	all	B	A	0.0462	0.0567069	0.0469	0.07504
TCRdist	LOO	3	AB	B	0.0339	0.0331172	0.0051	0.1224
TCRdist	LOO	3	AB	A	0.0435	0.0515739	0.0051	0.1224
TCRdist	LOO	3	B	A	0.0096	0.032043	0.2411	0.263018
TCRdist	LOSO	all	AB	B	0.0409	0.034638	0.0166	0.0332
TCRdist	LOSO	all	AB	A	0.0826	0.107514	0.0469	0.07504
TCRdist	LOSO	all	B	A	0.0417	0.0815868	0.0926	0.123467
TCRdist	LOSO	3	AB	B	0.0461	0.0229164	0.0093	0.0248
TCRdist	LOSO	3	AB	A	0.086	0.0592877	0.0093	0.0248
TCRdist	LOSO	3	B	A	0.0398	0.0510645	0.1688	0.20256
