# Supplementary material for: Predicting recognition between T cell receptors and epitopes with TCRGP
Source: PLoS Comput Biol. 2021 Mar 25;17(3):e1008814. doi: 10.1371/journal.pcbi.1008814 (PMC8023491; doi:10.1371/journal.pcbi.1008814)
Supplement: S3 File — (XLSX) [file pcbi.1008814.s012.xlsx]

## Sheet: MHCs for VDJdb epitopes
Epitope	MHC chain 1	MHC chain 2	Occurences
LLWNGPMAV	HLA-A*02	B2M	28
	HLA-A*02:01	B2M	195
GLCTLVAML	HLA-A*02	B2M	56
	HLA-A*02:01	B2M	242
	HLA-A*02:01:48	B2M	1
RPRGEVRFL	HLA-B*07:02	B2M	68
PKYVKQNTLKLAT	HLA-DRA*01	HLA-DRB1*01	23
	HLA-DRA*01:02:03	HLA-DRB1*01:01:01	3
	HLA-DRA*01:01	HLA-DRB1*04:01	29
	HLA-DRA*01:02:03	HLA-DRB1*04:01:01	1
GILGFVFTL	HLA-A*02	B2M	39
	HLA-A*02:01	B2M	196
	HLA-A*02:01:48	B2M	4
KAFSPEVIPMF	HLA-B*57	B2M	24
	HLA-B*57:01	B2M	109
	HLA-B*57:06	B2M	1
NLVPMVATV	HLA-A*02	B2M	50
	HLA-A*02:01	B2M	360
	HLA-A*02:01:110	B2M	1
	HLA-A*02:01:59	B2M	1
	HLA-A*02:01:98	B2M	1
KRWIILGLNK	HLA-B*27	B2M	62
	HLA-B*27:05	B2M	149
	HLA-B*27:05:31	B2M	1
KLVALGINAV	HLA-A*02	B2M	65
TPQDLNTML	HLA-B*42	B2M	3
	HLA-B*42:01	B2M	34
	HLA-B*81:01	B2M	15
FLKEKGGL	HLA-B*08	B2M	97
	HLA-B*08:01	B2M	7
CINGVCWTV	HLA-A*02	B2M	55
	HLA-A*02:01	B2M	21
TPRVTGGGAM	HLA-B*07	B2M	18
	HLA-B*07:02	B2M	166
RAKFKQLL	HLA-B*08:01	B2M	225
GPGHKARVL	HLA-B*07:02	B2M	62
IPSINVHHY	HLA-B*35	B2M	10
	HLA-B*35:01	B2M	55
EIYKRWII	HLA-B*08	B2M	81
YVLDHLIVV	HLA-A*02:01	B2M	66
ATDALMTGY	HLA-A*01	B2M	11
	HLA-A*01:01	B2M	141
FRDYVDRFYKTLRAEQASQE	HLA-DRA*01	HLA-DRB1*01:01	12
	HLA-DRA*01:01	HLA-DRB1*01:01	6
	HLA-DRA*01	HLA-DRB1*07:01	22
	HLA-DRA*01	HLA-DRB1*11:01	8
	HLA-DRA*01:01	HLA-DRB1*11:01	4
	HLA-DRA*01:01	HLA-DRB1*15:01	2
	HLA-DRA*01	HLA-DRB1*15:02	6
	HLA-DRA*01:01	HLA-DRB1*15:02	2
	HLA-DRA*01	HLA-DRB5*01:01	38
	HLA-DRA*01:01	HLA-DRB5*01:01	41
GTSGSPIVNR	HLA-A*11:01	B2M	65
GTSGSPIINR	HLA-A*11:01	B2M	51
